# Supplementary material for: CellGAT: A GAT-Based Method for Constructing a Cell Communication Network Integrating Multiomics Information
Source: Biomolecules. 2025 Feb 27;15(3):342. doi: 10.3390/biom15030342 (PMC11940051; doi:10.3390/biom15030342)
Supplement: Supplementary file 1 [file biomolecules-15-00342-s001.zip]

Archive with 2 entries (2 files):
- Supplementary_Data_1.csv
- Supplementary_Data_2.csv
